# Supplementary material for: The Bacterial Population of Neutral Mine Drainage Water of Elizabeth’s Shaft (Slovinky, Slovakia)
Source: Curr Microbiol. 2018 Mar 12;75(8):988–96. doi: 10.1007/s00284-018-1472-6 (PMC7160218; doi:10.1007/s00284-018-1472-6)
Supplement: Supplementary file 3 — Supplementary material 3 (XLSX 31 KB) [file 284_2018_1472_MOESM3_ESM.xlsx]

## Sheet: Complete classification
The bacterial population of neutral mine drainage water of Elizabeth’s shaft (Slovinky, Slovakia)
Jana Kisková1*, Zuzana Perháčová2, Ladislav Vlčko2, Jana Kaduková1, Simona Kvasnová3, Peter Pristaš1, 4
1Institute of Biology and Ecology, Faculty of Science, Pavol Jozef Šafárik University in Košice, Košice 041 54, Slovakia
2Department of Biology and General Ecology, Faculty of Ecology and Environmental Sciences, Technical University in Zvolen, Zvolen 960 53, Slovakia
3Department of Biology and Ecology, Faculty of Natural Science, Matej Bel University, Banská Bystrica 974 01, Slovakia
4Institute of Animal Physiology, Slovak Academy of Sciences, Košice 041 01, Slovakia
*Corresponding autor
Email: jana.kiskova@upjs.sk
Taxonomic classification of the bacterial community of mine drainage water of Elizabeth’s shaft (Slovinky, Slovakia) based on RDP classifier at the confidence level of of > 0.80
Phylum	Class	Order	Family	Genus	Nr. of reads (7073)	Relative abundance %	Nr. of OTUs (413)	Relative abundance %
Acetothermia	Unclassified	Unclassified	Unclassified	Acetothermia_genera_incertae_sedis	31	0.437051	2	0.484262
Acidobacteria	Acidobacteria_Gp16	Unclassified	Unclassified	Gp16	16	0.225575	4	0.968523
Acidobacteria	Acidobacteria_Gp1	Unclassified	Unclassified	Gp1	20	0.28	5	1.21
Acidobacteria	Acidobacteria_Gp2	Unclassified	Unclassified	Gp2	13	0.183279	2	0.484262
Acidobacteria	Acidobacteria_Gp22	Unclassified	Unclassified	Gp22	6	0.0845904	1	0.242131
Acidobacteria	Acidobacteria_Gp3	Unclassified	Unclassified	Gp3	5	0.070492	1	0.242131
Acidobacteria	Acidobacteria_Gp4	Unclassified	Unclassified	Gp4	52	0.73	6	1.45
Acidobacteria	Acidobacteria_Gp5	Unclassified	Unclassified	Gp5	13	0.183279	3	0.726392
Acidobacteria	Acidobacteria_Gp6	Unclassified	Unclassified	Gp6	40	0.563936	9	2.17918
Acidobacteria	Acidobacteria_Gp7	Unclassified	Unclassified	Gp7	2	0.0281968	1	0.242131
Actinobacteria	Actinobacteria	Acidimicrobiales	Acidimicrobiaceae	Ilumatobacter	170	2.39673	5	1.21065
Actinobacteria	Actinobacteria	Acidimicrobiales	Acidimicrobineae_incertae_sedis	Aciditerrimonas	10	0.140984	2	0.484262
Actinobacteria	Actinobacteria	Acidimicrobiales	Iamiaceae	Iamia	11	0.155082	3	0.726392
Actinobacteria	Actinobacteria	Actinomycetales	Micrococcaceae	Arthrobacter	3	0.126886	1	0.242131
Actinobacteria	Actinobacteria	Actinomycetales	Micrococcaceae	Enteractinococcus	6	0.0845904	1	0.242131
Actinobacteria	Actinobacteria	Actinomycetales	Mycobacteriaceae	Mycobacterium	3	0.0422952	1	0.242131
Actinobacteria	Actinobacteria	Actinomycetales	Nocardiaceae	Nocardia	34	0.479346	2	0.484262
Actinobacteria	Actinobacteria	Actinomycetales	Nocardiaceae	Rhodococcus	30	0.422952	2	0.484262
Actinobacteria	Actinobacteria	Actinomycetales	Nocardiaceae	Gordonia	2	0.0281968	1	0.242131
Actinobacteria	Actinobacteria	Actinomycetales	Nocardioidaceae	Pimelobacter	3	0.0422952	1	0.242131
Actinobacteria	Actinobacteria	Actinomycetales	Microbacteriaceae	Leifsonia	2	0.0281968	1	0.242131
Actinobacteria	Actinobacteria	Actinomycetales	Micromonosporaceae	Jishengella	2	0.0281968	1	0.242131
Actinobacteria	Actinobacteria	Gaiellales	Gaiellaceae	Gaiella	22	0.310165	5	1.21065
Actinobacteria	Actinobacteria	Solirubrobacterales	Solirubrobacteraceae	Solirubrobacter	3	0.0422952	1	0.242131
Aquificae	Aquificae	Aquificales	Aquificaceae	Aquifex	14	0.197378	1	0.242131
Aquificae	Aquificae	Desulfurobacteriales	Desulfurobacteriaceae	Balnearium	5	0.070492	1	0.242131
Armatimonadetes	Unclassified	Unclassified	Unclassified	Armatimonadetes_gp4	5	0.070492	2	0.484262
Armatimonadetes	Unclassified	Unclassified	Unclassified	Armatimonadetes_gp5	35	0.493444	6	1.45278
Armatimonadetes	Fimbriimonadia	Fimbriimonadales	Fimbriimonadaceae	Fimbriimonas	11	0.155082	3	0.726392
Armatimonadetes	Chthonomonadetes	Chthonomonadales	Chthonomonadaceae	Chthonomonas/Armatimonadetes_gp3	2	0.0281968	1	0.242131
Bacteroidetes	Bacteroidetes_incertae_sedis	Unclassified	Unclassified	Prolixibacter_genera_incertae_sedis	2	0.0281968	1	0.242131
Bacteroidetes	Cytophagia	Cytophagales	Cytophagaceae	Ohtaekwangia	4	0.0563936	1	0.242131
Bacteroidetes	Cytophagia	Cytophagales	Cytophagaceae	Sporocytophaga	29	0.408854	5	1.21065
Bacteroidetes	Cytophagia	Cytophagales	Cytophagaceae	Rudanella	2	0.0281968	1	0.242131
Bacteroidetes	Cytophagia	Cytophagales	Cytophagaceae	Fibrisoma	26	0.366559	1	0.242131
Bacteroidetes	Cytophagia	Cytophagales	Flammeovirgaceae	Perexilibacter	3	0.0422952	1	0.242131
Bacteroidetes	Cytophagia	Cytophagales	Flammeovirgaceae	Flexithrix	6	0.0845904	1	0.242131
Bacteroidetes	Flavobacteriia	Flavobacteriales	Flavobacteriaceae	Galbibacter	8	0.112787	3	0.726392
Bacteroidetes	Sphingobacteriia	Sphingobacteriales	Chitinophagaceae	Segetibacter	2	0.0281968	1	0.242131
Bacteroidetes	Sphingobacteriia	Sphingobacteriales	Chitinophagaceae	Sediminibacterium	2	0.0281968	1	0.242131
Bacteroidetes	Sphingobacteriia	Sphingobacteriales	Saprospiraceae	Haliscomenobacter	2	0.0281968	1	0.242131
Bacteroidetes	Sphingobacteriia	Sphingobacteriales	Sphingobacteriaceae	Arcticibacter	2	0.0281968	1	0.242131
candidate division ZB3	Unclassified	Unclassified	Unclassified	ZB3_genera_incertae_sedis	12	0.169181	2	0.484262
candidate division WPS-2	Unclassified	Unclassified	Unclassified	WPS-2_genera_incertae_sedis	17	0.239673	4	0.968523
Candidatus Saccharibacteria	Unclassified	Unclassified	Unclassified	Saccharibacteria_genera_incertae_sedis	25	0.35246	3	0.726392
Deferribacteres	Deferribacteres	Deferribacterales	Deferribacteraceae	Mucispirillum	9	0.126886	1	0.242131
Deferribacteres	Deferribacteres	Deferribacterales	Deferribacteraceae	Denitrovibrio	4	0.0563936	1	0.242131
Deinococcus-Thermus	Deinococci	Deinococcales	Deinococcaceae	Deinobacterium	2	0.0281968	1	0.242131
Deinococcus-Thermus	Deinococci	Thermales	Thermaceae	Rhabdothermus	2	0.0281968	1	0.242131
Firmicutes	Bacilli	Bacillales	Bacillales_Incertae Sedis XII	Exiguobacterium	5	0.070492	1	0.242131
Firmicutes	Bacilli	Bacillales	Bacillaceae 2	Pullulanibacillus	6	0.0845904	1	0.242131
Firmicutes	Bacilli	Bacillales	Thermoactinomycetaceae 2	Seinonella	2	0.0281968	1	0.242131
Firmicutes	Clostridia	Clostridiales	Clostridiaceae 1	Clostridium sensu stricto	2	0.0281968	1	0.242131
Firmicutes	Clostridia	Clostridiales	Clostridiales_Incertae Sedis III	Mahella	9	0.126886	1	0.242131
Firmicutes	Clostridia	Clostridiales	Incertae Sedis III	Fervidicola	2	0.0281968	1	0.242131
Firmicutes	Clostridia	Clostridiales	Ruminococcaceae	Pseudoflavonifractor	2	0.0281968	1	0.242131
Firmicutes	Clostridia	Clostridiales	Ruminococcaceae	Saccharofermentans	2	0.0281968	1	0.242131
Firmicutes	Clostridia	Thermoanaerobacterales	Thermodesulfobiaceae	Thermodesulfobium	3	0.0422952	1	0.242131
Firmicutes	Negativicutes	Selenomonadales	Veillonellaceae	Anaerospora	7	0.0986888	1	0.242131
Firmicutes	Negativicutes	Selenomonadales	Veillonellaceae	Dendrosporobacter	3	0.0422952	1	0.242131
Firmicutes	Negativicutes	Selenomonadales	Veillonellaceae	Allisonella	4	0.0563936	1	0.242131
Firmicutes	Negativicutes	Selenomonadales	Veillonellaceae	Anaerovibrio	11	0.155082	2	0.484262
Firmicutes	Negativicutes	Selenomonadales	Veillonellaceae	Anaeroarcus	17	0.239673	2	0.484262
Firmicutes	Negativicutes	Selenomonadales	Acidaminococcaceae	Succiniclasticum	2	0.0281968	1	0.242131
Firmicutes	Negativicutes	Selenomonadales	Acidaminococcaceae	Succinispira	4	0.0563936	1	0.242131
Gemmatimonadetes	Gemmatimonadetes	Gemmatimonadales	Gemmatimonadaceae	Gemmatimonas	67	0.944593	8	1.93705
Hydrogenedentes	Unclassified	Unclassified	Unclassified	Candidatus Hydrogenedens	2	0.0281968	1	0.242131
Chlamydiae	Chlamydiia	Chlamydiales	Parachlamydiaceae	Neochlamydia	7	0.0986888	1	0.242131
Chloroflexi	Anaerolineae	Anaerolineales	Anaerolineaceae	Anaerolinea	7	0.0986888	2	0.484262
Chloroflexi	Anaerolineae	Anaerolineales	Anaerolineaceae	Bellilinea	387	5.45608	13	3.1477
Chloroflexi	Anaerolineae	Anaerolineales	Anaerolineaceae	Leptolinea	109	1.53673	10	2.42131
Chloroflexi	Anaerolineae	Anaerolineales	Anaerolineaceae	Levilinea	27	0.380657	3	0.726392
Chloroflexi	Anaerolineae	Anaerolineales	Anaerolineaceae	Longilinea	137	1.93148	2	0.484262
Chloroflexi	Ardenticatenia	Ardenticatenales	Ardenticatenaceae	Ardenticatena	13	0.183279	4	0.968523
Chloroflexi	Caldilineae	Caldilineales	Caldilineaceae	Caldilinea	15	0.211476	2	0.484262
Chloroflexi	Caldilineae	Caldilineales	Caldilineaceae	Litorilinea	6	0.0845904	2	0.484262
Chloroflexi	Dehalococcoidetes	Unclassified	Unclassified	Dehalogenimonas	4	0.0563936	2	0.484262
Chloroflexi	Chloroflexia	Chloroflexales	Chloroflexaceae	Roseiflexus	5	0.070492	2	0.484262
Chloroflexi	Chloroflexia	Chloroflexales	Chloroflexaceae	Heliothrix	2	0.0281968	1	0.242131
Chloroflexi	Ktedonobacteria	Ktedonobacterales	Thermosporotrichaceae	Thermosporothrix	2	0.0281968	1	0.242131
Chloroflexi	Thermoflexia	Thermoflexales	Thermoflexaceae	Thermoflexus	10	0.140984	1	0.242131
Chloroflexi	Thermomicrobia	Sphaerobacterales	Sphaerobacteraceae	Sphaerobacter	7	0.0986888	2	0.484262
Ignavibacteriae	Ignavibacteria	Ignavibacteriales	Ignavibacteriaceae	Ignavibacterium	104	1.46623	12	2.90557
Marinimicrobia	Unclassified	Unclassified	Unclassified	Marinimicrobia_genera_incertae_sedis	3	0.0422952	1	0.242131
Nitrospirae	Nitrospira	Nitrospirales	Nitrospiraceae	Nitrospira	45	0.634428	7	1.69492
Omnitrophica	Nitrospira	Nitrospirales	Nitrospiraceae	Omnitrophica_genera_incertae_sedis	28	0.394755	6	1.45278
Parcubacteria	Nitrospira	Nitrospirales	Nitrospiraceae	Parcubacteria_genera_incertae_sedis	4	0.0563936	2	0.484262
Planctomycetes	Phycisphaerae	Phycisphaerales	Phycisphaeraceae	Phycisphaera	3	0.0422952	1	0.242131
Planctomycetes	Planctomycetia	Candidatus Brocadiales	Candidatus Brocadiaceae	Candidatus Kuenenia	24	0.338362	1	0.242131
Planctomycetes	Planctomycetia	Planctomycetales	Planctomycetaceae	Aquisphaera	9	0.126886	3	0.726392
Planctomycetes	Planctomycetia	Planctomycetales	Planctomycetaceae	Gemmata	5	0.070492	2	0.484262
Planctomycetes	Planctomycetia	Planctomycetales	Planctomycetaceae	Isosphaera	26	0.366559	4	0.968523
Planctomycetes	Planctomycetia	Planctomycetales	Planctomycetaceae	Pirellula	24	0.338362	6	1.45278
Planctomycetes	Planctomycetia	Planctomycetales	Planctomycetaceae	Planctomyces	10	0.140984	4	0.968523
Planctomycetes	Planctomycetia	Planctomycetales	Planctomycetaceae	Rhodopirellula	7	0.0986888	2	0.484262
Planctomycetes	Planctomycetia	Planctomycetales	Planctomycetaceae	Schlesneria	22	0.310165	7	1.69492
Planctomycetes	Planctomycetia	Planctomycetales	Planctomycetaceae	Singulisphaera	9	0.126886	2	0.484262
Planctomycetes	Planctomycetia	Planctomycetales	Planctomycetaceae	Telmatocola	34	0.479346	5	1.21065
Planctomycetes	Planctomycetia	Planctomycetales	Planctomycetaceae	Zavarzinella	9	0.126886	4	0.968523
Proteobacteria	Alphaproteobacteria	Caulobacterales	Hyphomonadaceae	Hirschia	6	0.0845904	2	0.484262
Proteobacteria	Alphaproteobacteria	Rhizobiales	Beijerinckiaceae	Methylovirgula	20	0.281968	1	0.242131
Proteobacteria	Alphaproteobacteria	Rhizobiales	Bradyrhizobiaceae	Bradyrhizobium	10	0.140984	1	0.242131
Proteobacteria	Alphaproteobacteria	Rhizobiales	Bradyrhizobiaceae	Tardiphaga	2	0.0281968	1	0.242131
Proteobacteria	Alphaproteobacteria	Rhizobiales	Hyphomicrobiaceae	Aquabacter	3	0.0422952	1	0.242131
Proteobacteria	Alphaproteobacteria	Rhizobiales	Hyphomicrobiaceae	Hyphomicrobium	27	0.380657	5	1.21065
Proteobacteria	Alphaproteobacteria	Rhizobiales	Hyphomicrobiaceae	Pedomicrobium	5	0.070492	2	0.484262
Proteobacteria	Alphaproteobacteria	Rhizobiales	Hyphomicrobiaceae	Prosthecomicrobium	15	0.211476	1	0.242131
Proteobacteria	Alphaproteobacteria	Rhizobiales	Hyphomicrobiaceae	Rhodoplanes	13	0.183279	2	0.484262
Proteobacteria	Alphaproteobacteria	Rhizobiales	Methylocystaceae	Methylopila	10	0.140984	1	0.242131
Proteobacteria	Alphaproteobacteria	Rhizobiales	Methylocystaceae	Methylocystis	2	0.0281968	1	0.242131
Proteobacteria	Alphaproteobacteria	Rhizobiales	Rhodobiaceae	Lutibaculum	2	0.0281968	1	0.242131
Proteobacteria	Alphaproteobacteria	Rhizobiales	Rhodobiaceae	Tepidamorphus	4	0.0563936	1	0.242131
Proteobacteria	Alphaproteobacteria	Rhizobiales	Xanthobacteraceae	Pseudolabrys	2	0.0281968	1	0.242131
Proteobacteria	Alphaproteobacteria	Rhodobacterales	Rhodobacteraceae	Pannonibacter	3	0.0422952	1	0.242131
Proteobacteria	Alphaproteobacteria	Rhodobacterales	Rhodobacteraceae	Citreimonas	2	0.0281968	1	0.242131
Proteobacteria	Alphaproteobacteria	Rhodobacterales	Rhodobacteraceae	Pseudorhodobacter	3	0.0422952	1	0.242131
Proteobacteria	Alphaproteobacteria	Rhodobacterales	Rhodobacteraceae	Thalassococcus	4	0.0563936	1	0.242131
Proteobacteria	Alphaproteobacteria	Rhodospirillales	Rhodospirillaceae	Dongia	7	0.0986888	2	0.484262
Proteobacteria	Alphaproteobacteria	Sneathiellales	Sneathiellaceae	Oceanibacterium	3	0.0422952	1	0.242131
Proteobacteria	Alphaproteobacteria	Sphingomonadales	Erythrobacteraceae	Croceicoccus	4	0.0563936	1	0.242131
Proteobacteria	Betaproteobacteria	Burkholderiales	Alcaligenaceae	Derxia	4	0.0563936	2	0.484262
Proteobacteria	Betaproteobacteria	Burkholderiales	Burkholderiaceae	Wautersia	7	0.0986888	1	0.242131
Proteobacteria	Betaproteobacteria	Burkholderiales	Burkholderiales_incertae_sedis	Aquincola	2	0.0281968	1	0.242131
Proteobacteria	Betaproteobacteria	Burkholderiales	Burkholderiales_incertae_sedis	Ideonella	9	0.126886	2	0.484262
Proteobacteria	Betaproteobacteria	Burkholderiales	Burkholderiales_incertae_sedis	Inhella	2	0.0281968	1	0.242131
Proteobacteria	Betaproteobacteria	Burkholderiales	Burkholderiales_incertae_sedis	Leptothrix	13	0.183279	1	0.242131
Proteobacteria	Betaproteobacteria	Burkholderiales	Burkholderiales_incertae_sedis	Thiobacter	6	0.0845904	1	0.242131
Proteobacteria	Betaproteobacteria	Burkholderiales	Burkholderiales_incertae_sedis	Xylophilus	7	0.0986888	2	0.484262
Proteobacteria	Betaproteobacteria	Burkholderiales	Comamonadaceae	Hylemonella	2	0.0281968	1	0.242131
Proteobacteria	Betaproteobacteria	Burkholderiales	Comamonadaceae	Variovorax	4	0.0563936	1	0.242131
Proteobacteria	Betaproteobacteria	Burkholderiales	Comamonadaceae	Ottowia	10	0.140984	2	0.484262
Proteobacteria	Betaproteobacteria	Burkholderiales	Comamonadaceae	Curvibacter	17	0.239673	1	0.242131
Proteobacteria	Betaproteobacteria	Burkholderiales	Oxalobacteraceae	Herbaspirillum	2	0.0281968	1	0.242131
Proteobacteria	Betaproteobacteria	Methylophilales	Methylophilaceae	Methylotenera	20	0.281968	2	0.484262
Proteobacteria	Betaproteobacteria	Neisseriales	Neisseriaceae	Laribacter	3	0.0422952	1	0.242131
Proteobacteria	Betaproteobacteria	Nitrosomonadales	Nitrosomonadaceae	Nitrosospira	2	0.0281968	1	0.242131
Proteobacteria	Betaproteobacteria	Rhodocyclales	Rhodocyclaceae	Azovibrio	24	0.338362	1	0.242131
Proteobacteria	Betaproteobacteria	Rhodocyclales	Rhodocyclaceae	Dechloromonas	780	10.9968	1	0.242131
Proteobacteria	Betaproteobacteria	Rhodocyclales	Rhodocyclaceae	Ferribacterium	123	1.7341	2	0.484262
Proteobacteria	Betaproteobacteria	Rhodocyclales	Rhodocyclaceae	Methyloversatilis	605	8.52954	3	0.726392
Proteobacteria	Betaproteobacteria	Rhodocyclales	Rhodocyclaceae	Propionivibrio	45	0.634428	1	0.242131
Proteobacteria	Betaproteobacteria	Rhodocyclales	Rhodocyclaceae	Sulfuritalea	15	0.211476	2	0.484262
Proteobacteria	Betaproteobacteria	Rhodocyclales	Rhodocyclaceae	Zoogloea	30	0.422952	1	0.242131
Proteobacteria	Gammaproteobacteria	Aeromonadales	Aeromonadaceae	Aeromonas	8	0.112787	1	0.242131
Proteobacteria	Gammaproteobacteria	Unclassified	Unclassified	Candidatus Carsonella	13	0.183279	3	0.726392
Proteobacteria	Gammaproteobacteria	Enterobacteriales	Enterobacteriaceae	Yokenella	3	0.0422952	1	0.242131
Proteobacteria	Gammaproteobacteria	Gammaproteobacteria_incertae_sedis	Gammaproteobacteria_incertae_sedis	Cocleimonas	4	0.0563936	1	0.242131
Proteobacteria	Gammaproteobacteria	Gammaproteobacteria_incertae_sedis	Gammaproteobacteria_incertae_sedis	Arenicella	2	0.0281968	1	0.242131
Proteobacteria	Gammaproteobacteria	Chromatiales	Ectothiorhodospiraceae	Acidiferrobacter	17	0.239673	2	0.484262
Proteobacteria	Gammaproteobacteria	Chromatiales	Halothiobacillaceae	Thiofaba	13	0.183279	1	0.242131
Proteobacteria	Gammaproteobacteria	Chromatiales	Chromatiaceae	Thiococcus	12	0.169181	2	0.484262
Proteobacteria	Gammaproteobacteria	Legionellales	Coxiellaceae	Diplorickettsia	3	0.0422952	1	0.242131
Proteobacteria	Gammaproteobacteria	Methylococcales	Methylococcaceae	Methylothermus	2	0.0281968	1	0.242131
Proteobacteria	Gammaproteobacteria	Methylococcales	Methylococcaceae	Methylomicrobium	4	0.0563936	1	0.242131
Proteobacteria	Gammaproteobacteria	Methylococcales	Methylococcaceae	Methylocaldum	2	0.0281968	1	0.242131
Proteobacteria	Gammaproteobacteria	Methylococcales	Methylococcaceae	Methylosphaera	7	0.0986888	1	0.242131
Proteobacteria	Gammaproteobacteria	Oceanospirillales	Oceanospirillaceae	Oceanospirillum	6	0.0845904	1	0.242131
Proteobacteria	Gammaproteobacteria	Pseudomonadales	Moraxellaceae	Acinetobacter	4	0.0563936	1	0.242131
Proteobacteria	Gammaproteobacteria	Pseudomonadales	Pseudomonadaceae	Azotobacter	1739	24.5171	2	0.484262
Proteobacteria	Gammaproteobacteria	Pseudomonadales	Pseudomonadaceae	Pseudomonas	1004	14.1548	7	1.69492
Proteobacteria	Gammaproteobacteria	Thiotrichales	Thiotrichaceae	Thiothrix	6	0.0845904	2	0.484262
Proteobacteria	Gammaproteobacteria	Thiotrichales	Thiotrichaceae	Leucothrix	2	0.0281968	1	0.242131
Proteobacteria	Gammaproteobacteria	Xanthomonadales	Xanthomonadaceae	Panacagrimonas	8	0.112787	1	0.242131
Proteobacteria	Gammaproteobacteria	Xanthomonadales	Xanthomonadaceae	Rudaea	2	0.0281968	1	0.242131
Proteobacteria	Gammaproteobacteria	Xanthomonadales	Sinobacteraceae	Nevskia	2	0.0281968	1	0.242131
Proteobacteria	Gammaproteobacteria	Xanthomonadales	Sinobacteraceae	Steroidobacter	3	0.0422952	1	0.242131
Proteobacteria	Deltaproteobacteria	Bdellovibrionales	Bdellovibrionaceae	Bdellovibrio	7	0.0986888	2	0.484262
Proteobacteria	Deltaproteobacteria	Bdellovibrionales	Bdellovibrionaceae	Vampirovibrio	2	0.0281968	1	0.242131
Proteobacteria	Deltaproteobacteria	Bdellovibrionales	Bacteriovoracaceae	Bacteriovorax	2	0.0281968	1	0.242131
Proteobacteria	Deltaproteobacteria	Desulfobacterales	Desulfobulbaceae	Desulfofustis	6	0.0845904	2	0.484262
Proteobacteria	Deltaproteobacteria	Desulfobacterales	Desulfobulbaceae	Desulfocapsa	2	0.0281968	1	0.242131
Proteobacteria	Deltaproteobacteria	Desulfobacterales	Desulfobacteraceae	Desulfatiferula	8	0.112787	1	0.242131
Proteobacteria	Deltaproteobacteria	Desulfobacterales	Desulfobacteraceae	Desulfosalsimonas	3	0.0422952	1	0.242131
Proteobacteria	Deltaproteobacteria	Desulfobacterales	Desulfobacteraceae	Desulfospira	7	0.0986888	2	0.484262
Proteobacteria	Deltaproteobacteria	Desulfovibrionales	Desulfovibrionaceae	Bilophila	11	0.155082	2	0.484262
Proteobacteria	Deltaproteobacteria	Desulfuromonadales	Desulfuromonadaceae	Pelobacter	2	0.0281968	1	0.242131
Proteobacteria	Deltaproteobacteria	Desulfuromonadales	Geobacteraceae	Geobacter	9	0.126886	3	0.726392
Proteobacteria	Deltaproteobacteria	Desulfuromonadales	Geobacteraceae	Geopsychrobacter	8	0.112787	1	0.242131
Proteobacteria	Deltaproteobacteria	Desulfuromonadales	Geobacteraceae	Geothermobacter	2	0.0281968	1	0.242131
Proteobacteria	Deltaproteobacteria	Myxococcales	Cystobacteraceae	Anaeromyxobacter	2	0.0281968	1	0.242131
Proteobacteria	Deltaproteobacteria	Myxococcales	Cystobacteraceae	Hyalangium	5	0.070492	1	0.242131
Proteobacteria	Deltaproteobacteria	Myxococcales	Kofleriaceae	Kofleria	14	0.197378	1	0.242131
Proteobacteria	Deltaproteobacteria	Myxococcales	Myxococcaceae	Pyxidicoccus	2	0.0281968	1	0.242131
Proteobacteria	Deltaproteobacteria	Myxococcales	Nannocystaceae	Pseudenhygromyxa	3	0.0422952	1	0.242131
Proteobacteria	Deltaproteobacteria	Myxococcales	Polyangiaceae	Sorangium	3	0.0422952	1	0.242131
Proteobacteria	Deltaproteobacteria	Myxococcales	Polyangiaceae	Jahnella	3	0.0422952	1	0.242131
Proteobacteria	Deltaproteobacteria	Syntrophobacterales	Syntrophobacteraceae	Desulfovirga	3	0.0422952	1	0.242131
Proteobacteria	Deltaproteobacteria	Syntrophobacterales	Syntrophobacteraceae	Desulfoglaeba	5	0.070492	1	0.242131
Proteobacteria	Deltaproteobacteria	Syntrophobacterales	Syntrophaceae	Desulfobacca	6	0.0845904	2	0.484262
Proteobacteria	Deltaproteobacteria	Syntrophobacterales	Syntrophaceae	Smithella	7	0.0986888	2	0.484262
Proteobacteria	Deltaproteobacteria	Unclassified	Syntrophorhabdaceae	Syntrophorhabdus	16	0.225575	3	0.726392
Proteobacteria	Epsilonproteobacteria	Nautiliales	Nautiliaceae	Thioreductor	4	0.0563936	1	0.242131
Proteobacteria	Epsilonproteobacteria	Campylobacterales	Campylobacteraceae	Dehalospirillum	30	0.422952	1	0.242131
Proteobacteria	Zetaproteobacteria	Mariprofundales	Mariprofundaceae	Mariprofundus	16	0.225575	1	0.242131
Spirochaetes	Spirochaetia	Spirochaetales	Leptospiraceae	Turneriella	11	0.155082	1	0.242131
Spirochaetes	Spirochaetia	Spirochaetales	Brevinemataceae	Brevinema	13	0.183279	1	0.242131
Verrucomicrobia	Opitutae	Opitutales	Opitutaceae	Opitutus	56	0.789511	6	1.45278
Verrucomicrobia	Opitutae	Opitutales	Opitutaceae	Alterococcus	6	0.0845904	1	0.242131
Verrucomicrobia	Subdivision3	Unclassified	Unclassified	Subdivision3_genera_incertae_sedis	82	1.15607	18	4.35835
Verrucomicrobia	Verrucomicrobiae	Verrucomicrobiales	Verrucomicrobiaceae	Persicirhabdus	2	0.0281968	1	0.242131
Verrucomicrobia	Verrucomicrobiae	Verrucomicrobiales	Verrucomicrobiaceae	Verrucomicrobium	6	0.0845904	1	0.242131

## Sheet: Abundance of phyla
Phylum	Nr. of reads (7093)	Relative abundance %
Proteobacteria	4933	69.5474
Chloroflexi	731	10.3059
Actinobacteria	301	4.24362
Planctomycetes	182	2.56591
Acidobacteria	167	2.35443
Verrucomicrobia	152	2.14296
Ignavibacteriae	104	1.46623
Bacteroidetes	88	1.24066
Firmicutes	81	1.14197
Gemmatimonadetes	67	0.944593
Armatimonadetes	53	0.747216
Nitrospirae	45	0.634428
Acetothermia	31	0.437051
Omnitrophica	28	0.394755
Candidatus Saccharibacteria	25	0.35246
Spirochaetes	24	0.338362
Aquificae	19	0.26787
candidate division WPS-2	17	0.239673
Deferribacteres	13	0.183279
candidate division ZB3	12	0.169181
Chlamydiae	7	0.0986888
Deinococcus-Thermus	4	0.0563936
Parcubacteria	4	0.0563936
Marinimicrobia	3	0.0422952
Hydrogenedentes	2	0.0281968

## Sheet: Abundance of genera
Genus	Nr. of reads (7093)	Relative abundance %
Azotobacter	1739	24.5171
Pseudomonas	1004	14.1548
Dechloromonas	780	10.9968
Methyloversatilis	605	8.52954
Bellilinea	387	5.45608
Ilumatobacter	170	2.39673
Longilinea	137	1.93148
Ferribacterium	123	1.7341
Leptolinea	109	1.53673
Ignavibacterium	104	1.46623
Subdivision3_genera_incertae_sedis	82	1.15607
Gemmatimonas	67	0.944593
Opitutus	56	0.789511
Nitrospira	45	0.634428
Propionivibrio	45	0.634428
Gp6	40	0.563936
Armatimonadetes_gp5	35	0.493444
Gp4	34	0.479346
Nocardia	34	0.479346
Telmatocola	34	0.479346
Acetothermia_genera_incertae_sedis	31	0.437051
Rhodococcus	30	0.422952
Zoogloea	30	0.422952
Dehalospirillum	30	0.422952
Sporocytophaga	29	0.408854
Omnitrophica_genera_incertae_sedis	28	0.394755
Levilinea	27	0.380657
Hyphomicrobium	27	0.380657
Fibrisoma	26	0.366559
Isosphaera	26	0.366559
Saccharibacteria_genera_incertae_sedis	25	0.35246
Candidatus Kuenenia	24	0.338362
Pirellula	24	0.338362
Azovibrio	24	0.338362
Gaiella	22	0.310165
Schlesneria	22	0.310165
Methylovirgula	20	0.281968
Methylotenera	20	0.281968
Blastocella	18	0.253771
WPS-2_genera_incertae_sedis	17	0.239673
Anaeroarcus	17	0.239673
Curvibacter	17	0.239673
Acidiferrobacter	17	0.239673
Gp16	16	0.225575
Syntrophorhabdus	16	0.225575
Mariprofundus	16	0.225575
Caldilinea	15	0.211476
Prosthecomicrobium	15	0.211476
Sulfuritalea	15	0.211476
Aquifex	14	0.197378
Kofleria	14	0.197378
Gp2	13	0.183279
Gp5	13	0.183279
Ardenticatena	13	0.183279
Rhodoplanes	13	0.183279
Leptothrix	13	0.183279
Candidatus Carsonella	13	0.183279
Thiofaba	13	0.183279
Brevinema	13	0.183279
ZB3_genera_incertae_sedis	12	0.169181
Thiococcus	12	0.169181
Iamia	11	0.155082
Fimbriimonas	11	0.155082
Anaerovibrio	11	0.155082
Bilophila	11	0.155082
Turneriella	11	0.155082
Bryocella	10	0.140984
Aciditerrimonas	10	0.140984
Thermoflexus	10	0.140984
Planctomyces	10	0.140984
Bradyrhizobium	10	0.140984
Methylopila	10	0.140984
Ottowia	10	0.140984
Arthrobacter	3	0.126886
Mucispirillum	9	0.126886
Mahella	9	0.126886
Aquisphaera	9	0.126886
Singulisphaera	9	0.126886
Zavarzinella	9	0.126886
Ideonella	9	0.126886
Geobacter	9	0.126886
Galbibacter	8	0.112787
Aeromonas	8	0.112787
Panacagrimonas	8	0.112787
Desulfatiferula	8	0.112787
Geopsychrobacter	8	0.112787
Anaerospora	7	0.0986888
Neochlamydia	7	0.0986888
Anaerolinea	7	0.0986888
Sphaerobacter	7	0.0986888
Rhodopirellula	7	0.0986888
Dongia	7	0.0986888
Wautersia	7	0.0986888
Xylophilus	7	0.0986888
Methylosphaera	7	0.0986888
Bdellovibrio	7	0.0986888
Desulfospira	7	0.0986888
Smithella	7	0.0986888
Acidobacterium	6	0.0845904
Gp22	6	0.0845904
Enteractinococcus	6	0.0845904
Flexithrix	6	0.0845904
Pullulanibacillus	6	0.0845904
Litorilinea	6	0.0845904
Hirschia	6	0.0845904
Thiobacter	6	0.0845904
Oceanospirillum	6	0.0845904
Thiothrix	6	0.0845904
Desulfofustis	6	0.0845904
Desulfobacca	6	0.0845904
Alterococcus	6	0.0845904
Verrucomicrobium	6	0.0845904
Brybacter	5	0.070492
Balnearium	5	0.070492
Armatimonadetes_gp4	5	0.070492
Exiguobacterium	5	0.070492
Roseiflexus	5	0.070492
Gemmata	5	0.070492
Pedomicrobium	5	0.070492
Hyalangium	5	0.070492
Desulfoglaeba	5	0.070492
Acidipila	4	0.0563936
Ohtaekwangia	4	0.0563936
Denitrovibrio	4	0.0563936
Allisonella	4	0.0563936
Succinispira	4	0.0563936
Dehalogenimonas	4	0.0563936
Parcubacteria_genera_incertae_sedis	4	0.0563936
Tepidamorphus	4	0.0563936
Thalassococcus	4	0.0563936
Croceicoccus	4	0.0563936
Derxia	4	0.0563936
Variovorax	4	0.0563936
Cocleimonas	4	0.0563936
Methylomicrobium	4	0.0563936
Acinetobacter	4	0.0563936
Thioreductor	4	0.0563936
Mycobacterium	3	0.0422952
Pimelobacter	3	0.0422952
Solirubrobacter	3	0.0422952
Perexilibacter	3	0.0422952
Thermodesulfobium	3	0.0422952
Dendrosporobacter	3	0.0422952
Marinimicrobia_genera_incertae_sedis	3	0.0422952
Phycisphaera	3	0.0422952
Aquabacter	3	0.0422952
Pannonibacter	3	0.0422952
Pseudorhodobacter	3	0.0422952
Oceanibacterium	3	0.0422952
Laribacter	3	0.0422952
Yokenella	3	0.0422952
Diplorickettsia	3	0.0422952
Steroidobacter	3	0.0422952
Desulfosalsimonas	3	0.0422952
Pseudenhygromyxa	3	0.0422952
Sorangium	3	0.0422952
Jahnella	3	0.0422952
Desulfovirga	3	0.0422952
Gp7	2	0.0281968
Gordonia	2	0.0281968
Leifsonia	2	0.0281968
Jishengella	2	0.0281968
Chthonomonas/Armatimonadetes_gp3	2	0.0281968
Prolixibacter	2	0.0281968
Rudanella	2	0.0281968
Segetibacter	2	0.0281968
Sediminibacterium	2	0.0281968
Haliscomenobacter	2	0.0281968
Arcticibacter	2	0.0281968
Deinobacterium	2	0.0281968
Rhabdothermus	2	0.0281968
Seinonella	2	0.0281968
Clostridium sensu stricto	2	0.0281968
Fervidicola	2	0.0281968
Pseudoflavonifractor	2	0.0281968
Saccharofermentans	2	0.0281968
Succiniclasticum	2	0.0281968
Candidatus Hydrogenedens	2	0.0281968
Heliothrix	2	0.0281968
Thermosporothrix	2	0.0281968
Tardiphaga	2	0.0281968
Methylocystis	2	0.0281968
Lutibaculum	2	0.0281968
Pseudolabrys	2	0.0281968
Citreimonas	2	0.0281968
Aquincola	2	0.0281968
Inhella	2	0.0281968
Hylemonella	2	0.0281968
Herbaspirillum	2	0.0281968
Nitrosospira	2	0.0281968
Arenicella	2	0.0281968
Methylothermus	2	0.0281968
Methylocaldum	2	0.0281968
Leucothrix	2	0.0281968
Rudaea	2	0.0281968
Nevskia	2	0.0281968
Vampirovibrio	2	0.0281968
Bacteriovorax	2	0.0281968
Desulfocapsa	2	0.0281968
Pelobacter	2	0.0281968
Geothermobacter	2	0.0281968
Anaeromyxobacter	2	0.0281968
Pyxidicoccus	2	0.0281968
Persicirhabdus	2	0.0281968
